# Supplementary material for: Early Locus Coeruleus noradrenergic axon loss drives olfactory dysfunction in Alzheimer’s disease
Source: Nat Commun. 2025 Aug 8;16:7338. doi: 10.1038/s41467-025-62500-8 (PMC12334674; doi:10.1038/s41467-025-62500-8)
Supplement: Supplementary file 4 — Supplementary Data 2 [file 41467_2025_62500_MOESM4_ESM.xlsx]

## Sheet: Supplementary Data 2
Supplementary Data 2: Statistics for data in extended data figures 1-12
Figure	Test	Groups to compare	Animal per group	Slices or cells	p value	F value	DF	t value
1b	unpaired, two-tailed t-test	6 months C57BL/6J vs. APPNL-G-F (mPFC)	4 vs. 5	2	0.1187	4494	7	1778
1c	unpaired, two-tailed t-test	6 months C57BL/6J vs. APPNL-G-F (DG)	4 vs. 4	3	0.6625	1410	6	0.4588
1d	unpaired, two-tailed t-test	6 months C57BL/6J vs. APPNL-G-F (S1)	5 vs. 6	3	0.0028	3073	9	4512
1f	unpaired, two-tailed t-test	3 months C57BL/6J vs. APPNL-G-F (OB)	3 vs. 4	3	0.8643	2456	5	0.1799
1g	unpaired, two-tailed t-test	3 months C57BL/6J vs. APPNL-G-F (OB)	4 vs. 4	3	0.0992	2263	6	1949
1i	two-way ANOVA, Sidak's post-hoc	Overall ANOVA			0.1669		12
		6 months C57BL/6J vs. APPNL-G-F (Anterior Pir, L1)	3 vs. 3	3	0.8377			0.7728
		6 months C57BL/6J vs. APPNL-G-F (Anterior Pir, L2)	3 vs. 3	3	0.3689			1571
		6 months C57BL/6J vs. APPNL-G-F (Anterior Pir, L3)	3 vs. 3	3	0.9960			0.2050
1j	two-way ANOVA, Sidak's post-hoc	Overall ANOVA			0.9109		12
		6 months C57BL/6J vs. APPNL-G-F (Anterior Pir, L1)	3 vs. 3	3	>0.999			0.03935
		6 months C57BL/6J vs. APPNL-G-F (Anterior Pir, L2)	3 vs. 3	3	0.8530			0.7422
		6 months C57BL/6J vs. APPNL-G-F (Anterior Pir, L3)	3 vs. 3	3	0.9207			0.5836
1l	unpaired, two-tailed t-test	3 months C57BL/6J vs. APPNL-G-F (NET in Anterior Pir)	3 vs. 3		0.3173	3661	4	1142
	unpaired, two-tailed t-test	3 months C57BL/6J vs. APPNL-G-F (Iba1 Anterior Pir)	3 vs. 3		0.0041	4376	4	5909
1m	unpaired, two-tailed t-test	6 months C57BL/6J vs. APPNL-G-F (NET in Anterior Pir)	4 vs. 4		0.8609	1113	6	0.1829
	unpaired, two-tailed t-test	6 months C57BL/6J vs. APPNL-G-F (Iba1 Anterior Pir)	4 vs. 4		0.0012	6437	6	5727
1n	unpaired, two-tailed t-test	3 months APPNL-G-F vs. 6 months APPNL-G-F (Aβ Anterioir Pir)	3 vs. 4		0.0035	3334	5	5175
1p	unpaired, two-tailed t-test	3 months C57BL/6J vs. APPNL-G-F (NET in Posterior Pir)	3 vs. 3		0.004	1349	4	11.07
	unpaired, two-tailed t-test	3 months C57BL/6J vs. APPNL-G-F (Iba1 Posterior Pir)	3 vs. 3		0.0053	1551	4	5.500
1q	unpaired, two-tailed t-test	6 months C57BL/6J vs. APPNL-G-F (NET in Posterior Pir)	5 vs. 4		0.0151	1820	7	3.197
	unpaired, two-tailed t-test	6 months C57BL/6J vs. APPNL-G-F (Iba1 Posterior Pir)	2 vs. 4		0.0005		4	10.49
1r	unpaired, two-tailed t-test	3 months APPNL-G-F vs. 6 months APPNL-G-F (Aβ Posterior Pir)	3 vs. 4		0.7778	2797	5	0.2978
2a	Correlation Pearson r	3 months NET vs. Aβ	6	4	0.3747
		6 months NET vs. Aβ	8	4	0.0335
3a	unpaired, two-tailed t-test	6 months C57BL/6J vs. APPNL-G-F	6 vs. 6		0.4313	2412	10	0.8200
4h	unpaired, two-tailed t-test	6 months C57BL/6J	6	9	0.3594	7455		0.9437
4i	unpaired, two-tailed t-test	6 months APPNL-G-F	5	6	0.4563	68.01		0.7750
4j	two-way ANOVA, Sidak's post-hoc	Overall ANOVA	5 vs. 4	8 vs. 5	0.0223		44
		6 months C57BL/6J vs. APPNL-G-F (40 pA)			0.5680			1333
		6 months C57BL/6J vs. APPNL-G-F (80 pA)			0.1370			2161
		6 months C57BL/6J vs. APPNL-G-F (120 pA)			0.6318			1241
5c	unpaired, two-tailed t-test	6 months APPNL-G-F x Dbh-Cre (control) vs. APPNL-G-F x Dbh-Cre (hM3DGq)	6 vs. 4		0.8381	1091	8	0.2111
5f	unpaired, two-tailed t-test	3 months APPNL-G-F x Dbh-Cre (control) vs. APPNL-G-F x Dbh-Cre (hM3DGq)	5 vs. 5		0.1423	5632	8	1627
8b	unpaired, two-tailed t-test	3 months C57BL/6J vs. APPNL-G-F	2 vs. 2	5	0.3844		2	1.105
10b	unpaired, two-tailed t-test	3 months C57BL/6J vs. APPNL-G-F	5 vs. 4	3	0.2525	1447	8	1247
12b	unpaired, two-tailed t-test	3 months C57BL/6J vs. APPNL-G-F	3 vs. 3	5-6	0.2418	20.94	4	1.373
