# Supplementary material for: Early Locus Coeruleus noradrenergic axon loss drives olfactory dysfunction in Alzheimer’s disease
Source: Nat Commun. 2025 Aug 8;16:7338. doi: 10.1038/s41467-025-62500-8 (PMC12334674; doi:10.1038/s41467-025-62500-8)
Supplement: Supplementary file 8 — Source Data [file 41467_2025_62500_MOESM8_ESM.xlsx]

## Sheet: Fig. 1c
Fig. 1c
Genotype	Animal #	Age (month)	Sex	Slice /Picture	NET area %	Average NET area %		Genotype	Animal #	Age (month)	Sex	Slice /Picture	NET area %	Average NET area %
C57BL/6J	1717	1	female	1	12.36	14.4725		APPNL-G-F	775	1	female	1	14.03	14.6175
		1		2	14.2					1		2	15.03
		1		3	13.67					1		3	13.85
		1		4	17.66					1		4	15.56
C57BL/6J	1718	1	female	1	16.4	14.015		APPNL-G-F	776	1	female	1	13.99	14.0525
		1		2	13.86					1		2	12.76
		1		3	13.68					1		3	13.53
		1		4	12.12					1		4	15.93
C57BL/6J	1719	1	male	1	12.32	12.675		APPNL-G-F	774	1	female	1	13.9	13.94
		1		2	12.43					1		2	13.98
		1		3	13.75					1		3
		1		4	12.2					1		4
C57BL/6J	1720	1	male	1	13.57	12.6925		APPNL-G-F	765	1	male	1	12.18	13.91
		1		2	12.2					1		2	15.32
		1		3	12.07					1		3	14.23
		1		4	12.93					1		4
								APPNL-G-F	766	1	male	1	13.55	14.1875
C57BL/6J	1700	2	female	1	14.31	14.44				1		2	14.17
		2		2	13.73					1		3	15.27
		2		3	13.47					1		4	13.76
		2		4	16.25
C57BL/6J	1701	2	female	1	14.45	13.845		APPNL-G-F	122	2	female	1	13.45	11.465
		2		2	14					2		2	10.9
		2		3	12.71					2		3	10.02
		2		4	14.22					2		4	11.49
C57BL/6J	1702	2	female	1	11.41	12.83		APPNL-G-F	124	2	female	1	9.77	11.7725
		2		2	11.9					2		2	12.16
		2		3	15.04					2		3	10.88
		2		4	12.97					2		4	14.28
C57BL/6J	1704	2	male	1	15.22	14.435		APPNL-G-F	125	2	female	1	12.1	12.64
		2		2	15.59					2		2	10.73
		2		3	13.31					2		3	14.2
		2		4	13.62					2		4	13.53
C57BL/6J	1705	2	male	1	17.24	15.205		APPNL-G-F	128	2	male	1	12.59	12.7275
		2		2	11.29					2		2	12.52
		2		3	15.17					2		3	12.78
		2		4	17.12					2		4	13.02
C57BL/6J	150	3	female	1	13.33	14.21		APPNL-G-F	716	3	female	1	10.7	10.37
		3		2	14.45					3		2	10.76
		3		3	14.25					3		3	11.49
		3		4	14.81					3		4	8.53
C57BL/6J	151	3	female	1	12.63	12.5		APPNL-G-F	41	3	female	1	8.67	9.5375
		3		2	10.39					3		2	9.86
		3		3	14.82					3		3	10.66
		3		4	12.16					3		4	8.96
C57BL/6J	152	3	female	1	11.28	13.3067		APPNL-G-F	49	3	female	1	6.57	9.445
		3		2	13.51					3		2	8.8
		3		3	15.13					3		3	8.59
		3		4						3		4	13.82
C57BL/6J	1226	3	male	1	14.59	13.725		APPNL-G-F	710	3	male	1	11.59	9.2425
		3		2	11.97					3		2	8.17
		3		3	13.39					3		3	8.44
		3		4	14.95					3		4	8.77
C57BL/6J	1227	3	male	1	11.82	12.44		APPNL-G-F	711	3	male	1	9.03	8.62
		3		2	13.9					3		2	8.1
		3		3	12.51					3		3	8.64
		3		4	11.53					3		4	8.71
C57BL/6J	1228	3	male	1	14.07	14.64		APPNL-G-F	712	3	male	1	11.42	11.085
		3		2	13.61					3		2	12.5
		3		3	14.8					3		3	10.13
		3		4	16.08					3		4	10.29
C57BL/6J	1536	6	female	1	12.47	11.6275		APPNL-G-F	531	6	female	1	10.94	9.835
		6		2	9.85					6		2	10.33
		6		3	12.44					6		3	8.18
		6		4	11.75					6		4	9.89
C57BL/6J	1537	6	female	1	12.68	11.4075		APPNL-G-F	549	6	female	1	8.49	8.295
		6		2	12.51					6		2	9.71
		6		3	9.74					6		3	7.19
		6		4	10.7					6		4	7.79
C57BL/6J	586	6	male	1	18.69	15.71		APPNL-G-F	550	6	female	1	7.74	7.9425
		6		2	12.64					6		2	7.22
		6		3	17.87					6		3	8.87
		6		4	13.64					6		4	7.94
C57BL/6J	587	6	male	1	14.97	15.195		APPNL-G-F	408	6	female	1	6.41	7.2925
		6		2	12.17					6		2	6.91
		6		3	15.49					6		3	7.51
		6		4	18.15					6		4	8.34
C57BL/6J	585	6	male	1	15.41	15.74		APPNL-G-F	409	6	male	1	9.2	8.43
		6		2	15.77					6		2	8.78
		6		3	14.92					6		3	7.49
		6		4	16.86					6		4	8.25
C57BL/6J	68	6	male	1	11.94	13.4225		APPNL-G-F	529	6	male	1	10.73	10.895
		6		2	13.49					6		2	10.59
		6		3	13.12					6		3	11.39
		6		4	15.14					6		4	10.87
C57BL/6J	60	6	male	1	12.24	12.2375		APPNL-G-F	530	6	male	1	10.53	10.7575
		6		2	12.59					6		2	8.81
		6		3	12.66					6		3	14.27
		6		4	11.46					6		4	9.42
								APPNL-G-F	410	6	male	1	8.86	9.33
										6		2	10.92
										6		3	9.41
										6		4	8.13
Age	C57BL/6J animals: total numbers								Average		Age	APPNL-G-F animals: total numbers								Average
1 month	14.47	14.02	12.68	12,69					13.465		1 month	13.94	14.62	13.43	13.91	14.19				14.018
2 month	14.44	13.85	12.83	14.44	15.21				14.154		2 month	11.47	11.77	12.34	12.73					12.0775
3 month	14.21	12.5	13.31	13.73	12.44	14.64			13.4717		3 month	10.37	9.54	9.45	9.24	8.62	11.09			9.71833
6 month	11.63	11.41	15.2	15.74	13.42	12.24	15.71		13.6214		6 month	9.84	8.3	7.94	7.29	8.43	10.9	10.76	9.33	9.09875
Age	C57BL/6J animals: relative numbers (relative to 1 month C57BL/6J)								Average		Age	APPNL-G-F animals: relative numbers (relative to 1 month C57BL/6J)								Average
1 month	1.07464	1.04122	0.941701	0.942443					1		1 month	1.03528	1.08578	0.997401	1.03305	1.05384				1.04107
2 month	1.07241	1.02859	0.952841	1.07241	1.1296				1.05117		2 month	0.851838	0.874118	0.91645	0.945414					0.896955
3 month	1.05533	0.928333	0.988489	1.01968	0.923877	1.08726			1.0005		3 month	0.770145	0.708504	0.70182	0.686224	0.640178	0.823617			0.721748
6 month	0.863721	0.847382	1.12885	1.16896	0.996658	0.909023	1.16673		1.01162		6 month	0.730784	0.616413	0.589677	0.541404	0.626068	0.809506	0.799109	0.692908	0.675733

## Sheet: Fig.1d
Fig. 1d
C57BL/6J # 0150: female					C57BL/6J # 0151: female					C57BL/6J # 0152: female					C57BL/6J # 1226: male					C57BL/6J # 1227: male					C57BL/6J # 1228: male
Layers	Slice 1	Area (µm2)	% / 50 µm2		Layers	Slice 1	Area (µm2)	% / 50 µm2		Layers	Slice 1	Area (µm2)	% / 50 µm2		Layers	Slice 1	Area (µm2)	% / 50 µm2		Layers	Slice 1	Area (µm2)	% / 50 µm2		Layers	Slice 1	Area (µm2)	% / 50 µm2
GL	3.03	84.306	1.79703		GL	4.52	84.098	2.68734		GL	5.69	111.768	2.54545		GL	5	89.96	2.77901		GL	3.34	73.045	2.28626		GL	7.19	89.711	4.00731
EPL	10.37	127.83	4.05617		EPL	9.64	138.81	3.47237		EPL	7.7	125.64	3.06431		EPL	9.28	115.411	4.02041		EPL	9.39	97.221	4.8292		EPL	11.83	111.274	5.31571
MLC+ IPL	25.59	40.041	31.9547		MLC+ IPL	21.24	42.666	24.891		MLC+ IPL	17.67	39.62	22.2993		MLC+ IPL	25.07	44.289	28.3027		MLC+ IPL	18.19	29.996	30.3207		MLC+ IPL	25.22	37.247	33.8551
GCL	20.41	165.64	6.16095		GCL	18.22	135.54	6.72126		GCL	18.56	126.095	7.35953		GCL	19.56	140.971	6.9376		GCL	16.32	205.453	3.97171		GCL	17.35	161.327	5.37728
Layers	Slice 2	Area (µm2)	% / 50 µm2		Layers	Slice 2	Area (µm2)	% / 50 µm2		Layers	Slice 2	Area (µm2)	% / 50 µm2		Layers	Slice 2	Area (µm2)	% / 50 µm2		Layers	Slice 2	Area (µm2)	% / 50 µm2		Layers	Slice 2	Area (µm2)	% / 50 µm2
GL	3.6	83.958	2.14393		GL	1.9	97.436	0.974999		GL	5.3	83.688	3.16652		GL	2.75	83.112	1.65439		GL	5.4	76.134	3.54638		GL	6.65	86.25	3.85507
EPL	11.08	101.912	5.43606		EPL	9.73	154.488	3.14911		EPL	7.84	125.14	3.13249		EPL	8.98	122.563	3.66342		EPL	8.03	98.166	4.09001		EPL	10.56	123.917	4.26092
MLC+ IPL	24.21	38.108	31.765		MLC+ IPL	21.93	48.759	22.4882		MLC+ IPL	18.47	41.888	22.0469		MLC+ IPL	22.3	41.818	26.6632		MLC+ IPL	22.55	37.565	30.0146		MLC+ IPL	24.8	42.051	29.488
GCL	19.71	169.997	5.79716		GCL	16.08	104.018	7.72943		GCL	21.34	150.379	7.09541		GCL	18.79	150.949	6.22396		GCL	18.35	186.606	4.91678		GCL	17.88	145.317	6.15207
Layers	Slice 3	Area (µm2)	% / 50 µm2		Layers	Slice 3	Area (µm2)	% / 50 µm2		Layers	Slice 3	Area (µm2)	% / 50 µm2		Layers	Slice 3	Area (µm2)	% / 50 µm2		Layers	Slice 3	Area (µm2)	% / 50 µm2		Layers	Slice 3	Area (µm2)	% / 50 µm2
GL	3.39	88.802	1.90874		GL	5.32	98.117	2.71105		GL	4.65	95.81	2.42668		GL	4.94	78.086	3.16318		GL	4.27	68.387	3.12194		GL	4.94	90.924	2.71655
EPL	11.04	109.276	5.05143		EPL	8.1	142.781	2.83651		EPL	8.71	129.39	3.36579		EPL	12.79	96.933	6.59734		EPL	10.64	84.859	6.26922		EPL	7.24	138.21	2.6192
MLC+ IPL	23.32	41.49	28.1032		MLC+ IPL	18.75	47.591	19.6991		MLC+ IPL	22.48	38.451	29.232		MLC+ IPL	23.61	40.781	28.9473		MLC+ IPL	22.67	30.536	37.1201		MLC+ IPL	21.55	35.734	30.1534
GCL	20.92	159.021	6.57775		GCL	21.36	111.622	9.56801		GCL	19.31	149.061	6.47721		GCL	17.7	180.577	4.90096		GCL	16.41	206.57	3.97202		GCL	17.45	136.689	6.3831
Layers	Slice 4	Area (µm2)	% / 50 µm2		Layers	Slice 4	Area (µm2)	% / 50 µm2							Layers	Slice 4	Area (µm2)	% / 50 µm2		Layers	Slice 4	Area (µm2)	% / 50 µm2		Layers	Slice 4	Area (µm2)	% / 50 µm2
GL	3.91	86.336	2.26441		GL	3.83	86.563	2.21226							GL	5.43	79.126	3.43124		GL	3.32	85	1.95294		GL	6.92	67.816	5.10204
EPL	10.78	135.332	3.9828		EPL	11.41	119.042	4.79243							EPL	9.26	133.496	3.46827		EPL	8.41	107.126	3.92528		EPL	9.29	115.528	4.02067
MLC+ IPL	25.36	37.554	33.7647		MLC+ IPL	20.03	32.026	31.2715							MLC+ IPL	21.75	40.01	27.1807		MLC+ IPL	21.27	35.981	29.5573		MLC+ IPL	22.95	40.79	28.1319
GCL	22.33	130.689	8.54318		GCL	16.39	163.17	5.02237							GCL	20.07	150.998	6.64578		GCL	17.43	169.648	5.13711		GCL	17.31	169.094	5.11845
APPNL-G-F # 716: female					APPNL-G-F # 41: female					APPNL-G-F # 49: female					APPNL-G-F # 710: male					APPNL-G-F # 711: male					APPNL-G-F # 712: male
Layers	Slice 1	Area (µm2)	% / 50 µm2		Layers	Slice 1	Area (µm2)	% / 50 µm2		Layers	Slice 1	Area (µm2)	% / 50 µm2		Layers	Slice 1	Area (µm2)	% / 50 µm2		Layers	Slice 1	Area (µm2)	% / 50 µm2		Layers	Slice 1	Area (µm2)	% / 50 µm2
GL	2.88	88.39	1.62914		GL	3.58	108.432	1.6508		GL	4.74	1227.72	0.193041		GL	3.82	87.123	2.1923		GL	3.67	87.591	2.09496		GL	4.34	58.649	3.69998
EPL	7.54	139.074	2.71079		EPL	7.75	159.94	2.42278		EPL	6.43	148.976	2.15807		EPL	8.75	112.914	3.87463		EPL	7.53	114.76	3.28076		EPL	13.04	91.503	7.12545
MLC+ IPL	20.82	41.788	24.9115		MLC+ IPL	12.82	43.054	14.8883		MLC+ IPL	13.33	40.7	16.3759		MLC+ IPL	17.42	39.219	22.2086		MLC+ IPL	16.35	35.311	23.1514		MLC+ IPL	16.26	32.815	24.7753
GCL	14.78	140.431	5.26237		GCL	9.82	88.586	5.54264		GCL	9.34	88.273	5.29041		GCL	12	154.103	3.8935		GCL	12.1	159.359	3.79646		GCL	15.07	207.796	3.62615
Layers	Slice 2	Area (µm2)	% / 50 µm2		Layers	Slice 2	Area (µm2)	% / 50 µm2		Layers	Slice 2	Area (µm2)	% / 50 µm2		Layers	Slice 2	Area (µm2)	% / 50 µm2		Layers	Slice 2	Area (µm2)	% / 50 µm2		Layers	Slice 2	Area (µm2)	% / 50 µm2
GL	4.19	96.216	2.17739		GL	4.6	82.702	2.78107		GL	4.87	90.127	2.70174		GL	2.75	115.543	1.19003		GL	2.11	97.55	1.0815		GL	4.22	86.842	2.4297
EPL	7.44	154.7	2.40465		EPL	10.94	134.442	4.06865		EPL	7.53	127.975	2.94198		EPL	4.13	120.089	1.71956		EPL	4.28	139.099	1.53847		EPL	8.47	122.107	3.46827
MLC+ IPL	18.09	45.689	19.7969		MLC+ IPL	15.23	32.19	23.6564		MLC+ IPL	18.71	44.3911	21.074		MLC+ IPL	20.08	41.466	24.2126		MLC+ IPL	12.43	35.823	17.3492		MLC+ IPL	18.13	33.521	27.0427
GCL	16.79	104.329	8.04666		GCL	10	146.353	3.4164		GCL	9.35	143.316	3.26202		GCL	10.48	120.112	4.36259		GCL	12.64	119.668	5.28128		GCL	15.91	148	5.375
Layers	Slice 3	Area (µm2)	% / 50 µm2		Layers	Slice 3	Area (µm2)	% / 50 µm2		Layers	Slice 3	Area (µm2)	% / 50 µm2		Layers	Slice 3	Area (µm2)	% / 50 µm2		Layers	Slice 3	Area (µm2)	% / 50 µm2		Layers	Slice 3	Area (µm2)	% / 50 µm2
GL	4.4	100.59	2.1871		GL	5.02	103.25	2.43099		GL	4.23	83.506	2.53275		GL	2.09	96.34	1.0847		GL	3.03	105.523	1.43571		GL	4.45	99.548	2.2351
EPL	9.73	134.796	3.60916		EPL	10.41	85.566	6.08302		EPL	6.33	132.544	2.38789		EPL	6.01	139.495	2.1542		EPL	7.42	119.754	3.09802		EPL	5.56	143.188	1.9415
MLC+ IPL	23.47	48.971	23.9632		MLC+ IPL	17.11	43.763	19.5485		MLC+ IPL	15.97	42.312	18.8717		MLC+ IPL	16.73	36	23.2361		MLC+ IPL	15.86	39.901	19.8742		MLC+ IPL	16.53	44.655	18.5086
GCL	15.72	109.418	7.18346		GCL	11.9	127.852	4.65382		GCL	11.05	149.614	3.69284		GCL	12.33	127.027	4.8533		GCL	12.57	129.448	4.85523		GCL	12.88	101.594	6.33896
Layers	Slice 4	Area (µm2)	% / 50 µm2		Layers	Slice 4	Area (µm2)	% / 50 µm2		Layers	Slice 4	Area (µm2)	% / 50 µm2		Layers	Slice 4	Area (µm2)	% / 50 µm2		Layers	Slice 4	Area (µm2)	% / 50 µm2		Layers	Slice 4	Area (µm2)	% / 50 µm2
GL	1.99	104.123	0.955601		GL	5.14	108.29	2.37326		GL	5.49	90.518	3.03255		GL	1.91	104.593	0.913063		GL	1.79	91.594	0.977138		GL	3.65	105.888	1.72352
EPL	4.82	151.988	1.58565		EPL	7.66	149.92	2.5547		EPL	12.32	129.58	4.75382		EPL	5.8	146.546	1.9789		EPL	6.81	116.797	2.91531		EPL	6.65	157.665	2.1089
MLC+ IPL	17.13	37.227	23.0075		MLC+ IPL	15.31	45.801	16.7136		MLC+ IPL	23.27	44.041	26.4186		MLC+ IPL	13.44	43.629	15.4026		MLC+ IPL	13.84	37.127	18.6387		MLC+ IPL	17.8	41.238	21.582
GCL	14.86	104.061	7.14004		GCL	9.64	91.854	5.24746		GCL	16.48	145.691	5.65581		GCL	13.01	101.393	6.41563		GCL	13.23	145.42	4.54889		GCL	17.44	96.422	9.04358
Layers	Genotyp: C57BL/6J						Average
GL	2.03	2.15	2.71	2.76	2.73		2.476
EPL	3.73	3.56	3.19	4.44	4.78		3.94
MCL + IPL	31.4	24.59	23.68	27.77	31.75		27.838
GCL	6.77	7.26	6.98	6.18	3.98		6.234
Layers	Genotyp: APPNL-G-F						Average
GL	1.35	1.4	2.73	1.74	2.54	2.39	2.025
EPL	2.43	2.71	3.66	2.58	3.78	3.06	3.03667
MCL + IPL	21.26	19.75	22.98	22.92	18.7	20.69	21.05
GCL	4.88	4.62	6.31	7.7	4.72	4.48	5.45167

## Sheet: Fig.1f
Fig. 1f
Genotype	Animal #	Age (month)	Sex	Slice /Picture	Iba1 area %	Average Iba1 area %		Genotype	Animal #	Age (month)	Sex	Slice /Picture	Iba1 area %	Average Iba1 area %
C57BL/6J	1717	1	female	1	16.86	15.845		APPNL-G-F	775	1	female	1	19.08	17.52
		1		2	15.97					1		2	16.21
		1		3	14.7					1		3	17.26
		1		4	15.85					1		4	17.53
C57BL/6J	1718	1	female	1	15.79	15.75		APPNL-G-F	776	1	female	1	16.2	16.69
		1		2	16.9					1		2	17.06
		1		3	15.26					1		3	16.65
		1		4	15.05					1		4	16.85
C57BL/6J	1716	1	female	1	16.86	17.6825		APPNL-G-F	774	1	female	1	18.91	19.005
		1		2	20.34					1		2	19.1
		1		3	17.39					1		3
		1		4	16.14					1		4
C57BL/6J	1719	1	male	1	16.02	15.58		APPNL-G-F	765	1	male	1	21.4	20.3267
		1		2	15.12					1		2	20.69
		1		3	15.79					1		3	18.89
		1		4	15.39					1		4
C57BL/6J	1720	1	male	1	19.58	18.64		APPNL-G-F	766	1	male	1	17.95	17.5425
		1		2	18.06					1		2	17.49
		1		3	17.13					1		3	17.06
		1		4	19.79					1		4	17.67
C57BL/6J	1700	2	female	1	16.83			APPNL-G-F	122	2	female	1	16.34	16.315
		2		2	14.99					2		2	14.52
		2		3	15.11					2		3	18.46
		2		4	16.94					2		4	15.94
C57BL/6J	1701	2	female	1	15.63	15.3875		APPNL-G-F	124	2	female	1	16.79	18.25
		2		2	16.07					2		2	18.58
		2		3	15.81					2		3
		2		4	14.04					2		4	19.38
C57BL/6J	1702	2	female	1	14.41	16.305		APPNL-G-F	125	2	female	1	20.02	17.1175
		2		2	16.39					2		2	16.84
		2		3	16.04					2		3	15.07
		2		4	18.38					2		4	16.54
C57BL/6J	1704	2	male	1	15.53	14.79		APPNL-G-F	128	2	male	1	20.46	19.525
		2		2	14.93					2		2	20.61
		2		3	14.02					2		3	19.57
		2		4	14.68					2		4	17.46
C57BL/6J	1705	2	male	1	16.3	16.1833
		2		2				APPNL-G-F	716	3	female	1	17.94	17.1225
		2		3	15.78					3		2	18.58
		2		4	16.47					3		3	15.26
										3		4	16.71
C57BL/6J	150	3	female	1	14.69	14.34		APPNL-G-F	41	3	female	1	16.31	17.22
		3		2	16.41					3		2	20.14
		3		3	12.24					3		3	16.51
		3		4	14.02					3		4	15.92
C57BL/6J	151	3	female	1	14.9	15.9675		APPNL-G-F	49	3	female	1	15.61	17.87
		3		2	15.69					3		2	15.1
		3		3	17.5					3		3	20.17
		3		4	15.78					3		4	20.6
C57BL/6J	152	3	female	1	14.3	14.6167		APPNL-G-F	710	3	male	1	18.79	17.5225
		3		2	13.57					3		2	18.34
		3		3	15.98					3		3	15.68
		3		4						3		4	17.28
C57BL/6J	1226	3	male	1	16.75	15.2825		APPNL-G-F	711	3	male	1	18.11	16.6225
		3		2	15.65					3		2	15.61
		3		3	14.83					3		3	17.69
		3		4	13.9					3		4	15.08
C57BL/6J	1227	3	male	1	15.54	14.8475		APPNL-G-F	712	3	male	1	20.08	18.2125
		3		2	14.96					3		2	18.64
		3		3	13.66					3		3	17.33
		3		4	15.23					3		4	16.8
C57BL/6J	1228	3	male	1	16.09	14.8067
		3		2	13.87			APPNL-G-F	531	6	female	1	23.12	19
		3		3						6		2	17.41
		3		4	14.46					6		3	15.5
										6		4	19.97
C57BL/6J	1536	6	female	1	15.99	14.9775		APPNL-G-F	549	6	female	1	22.35	18.7525
		6		2	15.33					6		2	17.71
		6		3	13.81					6		3	18.05
		6		4	14.78					6		4	16.9
C57BL/6J	1537	6	female	1	14.85	15.4075		APPNL-G-F	550	6	female	1	19.06	16.9675
		6		2	17.87					6		2	17.76
		6		3	12.73					6		3	14.71
		6		4	16.18					6		4	16.34
C57BL/6J	586	6	male	1	13.83	15.45		APPNL-G-F	408	6	female	1	16.18	17.3725
		6		2	15.28					6		2	17.46
		6		3	15.82					6		3	19.87
		6		4	16.87					6		4	15.98
C57BL/6J	587	6	male	1	14.1	14.2925		APPNL-G-F	409	6	male	1	17.87	17.91
		6		2	13.64					6		2	16.57
		6		3	16.53					6		3	19.19
		6		4	12.9					6		4	18.01
C57BL/6J	585	6	male	1	13.81	14.12		APPNL-G-F	529	6	male	1	19.27	19.005
		6		2	15.55					6		2	19.26
		6		3	14.42					6		3	18.73
		6		4	12.7					6		4	18.76
C57BL/6J	68	6	male	1	14.37	14.095		APPNL-G-F	530	6	male	1	20.08	20.325
		6		2	14					6		2	21.34
		6		3	13.62					6		3	17.67
		6		4	14.39					6		4	22.21
C57BL/6J	60	6	male	1	16.57	15.3025		APPNL-G-F	410	6	male	1	17.85	17.9575
		6		2	14.27					6		2	18.92
		6		3	15.2					6		3	17.35
		6		4	15.17					6		4	17.71
Age	C57BL/6J animals: total numbers							Average			Age	APPNL-G-F animals: total numbers								Average
1 month	15.85	15.75	17.68	15.58	18.64			16.7			1 month	19.01	17.52	16.64	20.33	17.54				18.208
2 month	15.97	15.39	15.61	14.79	16.18			15.588			2 month	16.32	18.25	17.31	19.53					17.8525
3 month	14.34	15.97	14.62	15.28	14.85	14.81		14.9783			3 month	17.12	17.87	17.22	17.52	16.62	18.21			17.4267
6 month	14.98	15.41	15.45	14.29	14.12	14.1	15.3	14.8071			6 month	19	18.75	16.97	17.37	17.91	19.01	20.33	17.96	18.4125
Age	C57BL/6J animals: relative numbers (relative to 1 month C57BL/6J)							Average			Age	APPNL-G-F animals: relative numbers relative to 1 month C57BL/6J)								Average
1 month	0.949102	0.943114	1.05868	0.932934	1.11617			1			1 month	1.13832	1.0491	0.996407	1.21737	1.0503				1.0903
2 month	0.956287	0.921557	0.934731	0.885629	0.968862			0.933413			2 month	0.977246	1.09281	1.03653	1.16946					1.06901
3 month	0.858683	0.956287	0.875449	0.91497	0.889222	0.886826		0.896906			3 month	1.02515	1.07006	1.03114	1.0491	0.99521	1.09042			1.04351
6 month	0.897006	0.922754	0.92515	0.855689	0.845509	0.844311	0.916168	0.886655			6 month	1.13772	1.12275	1.01617	1.04012	1.07246	1.13832	1.21737	1.07545	1.10254

## Sheet: Fig. 1g
Fig. 1g
Genotype	Animal #	Age (month)	Sex	Slice /Picture	Aβ area %	Average Aβ area %
APPNL-G-F	122	2	female	1	0	0.0325
		2		2	0.05
		2		3	0
		2		4	0.08
APPNL-G-F	124	2	female	1	0.04	0.06
		2		2	0.03
		2		3	0.14
		2		4	0.03
APPNL-G-F	125	2	female	1	0.02	0.0525
		2		2	0.06
		2		3	0.07
		2		4	0.06
APPNL-G-F	128	2	male	1	0.14	0.17
		2		2	0.23
		2		3	0.1
		2		4	0.21
APPNL-G-F	716	3	female	1	0.21	0.4225
		3		2	0.58
		3		3	0.35
		3		4	0.55
APPNL-G-F	49	3	female	1	0.8	0.79
		3		2	0.47
		3		3	0.86
		3		4	1.03
APPNL-G-F	41	3	female	1	0.56	0.51
		3		2	0.56
		3		3	0.6
		3		4	0.32
APPNL-G-F	710	3	male	1	0.5	0.495
		3		2	0.83
		3		3	0.23
		3		4	0.42
APPNL-G-F	711	3	male	1	0.24	0.2725
		3		2	0.16
		3		3	0.21
		3		4	0.48
APPNL-G-F	712	3	male	1	1.014	0.5635
		3		2	0.4
		3		3	0.28
		3		4	0.56
APPNL-G-F	531	6	female	1	5.18	3.69
		6		2	3.57
		6		3	3.82
		6		4	2.19
APPNL-G-F	549	6	female	1	3.15	3.4625
		6		2	3.47
		6		3	3.58
		6		4	3.65
APPNL-G-F	550	6	female	1	2.57	2.6175
		6		2	3.46
		6		3	2.36
		6		4	2.08
APPNL-G-F	408	6	female	1	3.48	3.6525
		6		2	5.75
		6		3	2.19
		6		4	3.19
APPNL-G-F	409	6	male	1	2.83	3.3725
		6		2	4.26
		6		3	2.51
		6		4	3.89
APPNL-G-F	529	6	male	1	2.97	4.0125
		6		2	4.77
		6		3	5.28
		6		4	3.03
APPNL-G-F	530	6	male	1	4.21	5.2375
		6		2	5.53
		6		3	4.79
		6		4	6.42
APPNL-G-F	410	6	male	1	4.18	3.2025
		6		2	2.29
		6		3	3.67
		6		4	2.67

## Sheet: Fig. 1i
Fig. 1i
Genotype	Slice #	Animal # 3	Animal # 4	Animal # 5		Genotype	Slice #	Animal # 94	Animal # 95	Animal # 96
C57BL/6J	1	44	48	38		APPNL-G-F	1	42	42	34
	2	56	60	65			2	75	57	58
	3	76	81	85			3	77	66	93
	4	102	102	103			4	120	103	101
	5	111	118	106			5	122	86	129
	6	118	107	114			6	111	119	125
	7	104	122	121			7	108	113	102
	8	100	104	105			8	99	118	101
	Total	711	742	737			Total	754	704	743
	C57BL/6J animals: total numbers			Average			APPNL-G-F animals: total numbers			Average
	711	742	737	730			754	704	743	733.667
	C57BL/6J animals: relative numbers			Average			APPNL-G-F animals: relative numbers			Average
	0.973973	1.01644	1.00959	1			1.03288	0.964384	1.01781	1.00502

## Sheet: Fig. 1k
Fig. 1k
Genotype	Animal #	Age (month)	Sex	Start time (s)	End time (s)	Duration (s)		Genotype	Animal #	Age (month)	Sex	Start time (s)	End time (s)	Duration (s)
C57BL/6J	1	1	male	12	89	77		APPNL-G-F	184	1	male	12	71	59
	2	1	male	13	65	52			185	1	male	16	49	33
	3	1	male	23	67	44			186	1	male	13	42	29
	4	1	male	12	47	35			187	1	male	15	44	29
	5	1	male	12	60	48			194	1	male	21	109	88
	1	1	female	12	40	28			196	1	female	14	33	19
	2	1	female	11	44	33			197	1	female	18	55	37
	3	1	female	11	69	58			188	1	female	12	45	33
	4	1	female	12	56	44			189	1	female	11	43	32
	5	1	female	12	55	43			190	1	female	11	40	29
C57BL/6J	3	3	male	10	49	39		APPNL-G-F	70	3	male	16	80	64
	4	3	male	11	21	10			71	3	male	17	73	56
	5	3	male	8	37	31			72	3	male	17	127	110
	3	3	male	12	69	57			132	3	male	15	61	46
	4	3	male	17	43	26			136	3	male	15	56	41
	5	3	male	13	60	47			137	3	male	14	45	32
	6	3	male	14	86	72			138	3	male	14	58	44
	7	3	female	11	79	68			139	3	male	15	56	41
	8	3	female	15	46	31			140	3	male	13	77	64
	9	3	female	16	33	17			133	3	female	16	86	70
	10	3	female	14	49	35			134	3	female	15	66	51
	11	3	female	17	63	46			135	3	female	15	62	47
	12	3	female	14	49	35			141	3	female	16	80	64
									142	3	female	14	77	63
C57BL/6J	610	6	male	21	110	89			143	3	female	16	65	49
	570	6	male	14	78	64			144	3	female	14	136	122
	705	6	male	14	47	33			74	3	female	16	94	78
	801	6	male	13	80	67			84	3	female	18	135	117
	6	6	male	31	87	56
	5	6	male	19	116	97		APPNL-G-F	653	6	male	17	97	80
	1	6	male	5	48	43			652	6	male	16	60	44
	3	6	female	22	177	155			654	6	male	15	140	125
	4	6	female	15	83	68			658	6	male	16	252	236
	2	6	female	23	110	87			657	6	male	14	158	144
	3	6	female	20	243	223			651	6	male	14	85	71
	4	6	female	19	215	196			650	6	male	17	99	82
	642	6	female	9	87	78			693	6	male	0	334	334
	668	6	female	16	130	114			698	6	male	15	266	251
									694	6	male	15	154	139
									692	6	male	18	274	256
									691	6	male	14	108	94
									660	6	female	15	405	390
									661	6	female	16	187	171
									655	6	female	15	121	106
									680	6	female	13	437	424
									656	6	female	0	600	600
									679	6	female	0	600	600
									659	6	female	0	600	600
									685	6	female	14	162	148
									686	6	female	15	130	115
									697	6	female	9	163	154
									684	6	female	16	556	540
									690	6	female	13	391	378

## Sheet: Fig. 1m
Fig. 1m
	C57BL/6J
Concentration	# 1	# 2	# 3	# 4	# 5	# 6	# 7	# 8	# 9	# 10	# 11	Average
low	0.73	1.49	4.39	0	0	1.45	3.27	1.88	0.63	5.41	0	1.75
high	3.99	0.69	/*	0	/*	2.61	3.47	1.68	3.73	4.32	2.15	2.51556
	APPNL-G-F
Concentration	# 132	# 133	# 134	# 135	# 136	# 137	# 138	# 139	# 140	# 141	# 142	Average
low	1.95	0	0	2.34	1.82	0.13	0.99	0	0	0	0	0.657273
high	1.55	1.19	0	0.86	0.4	2.44	/*	0.69	0	0	0	0.713
/* bit the cotton tip, time could not be measured

## Sheet: Fig. 1n
Fig. 1n
	C57BL/6J
Concentration	# 1	# 2	# 3	# 4	# 5	# 6	# 7	# 8	# 9	# 10	# 11	Average
low	1	2	0	3	3	2	2	4	0			1.88889
high	4	2	0	4	4	1	2	3	4			2.66667
	APPNL-G-F
Concentration	# 132	# 133	# 134	# 135	# 136	# 137	# 138	# 139	# 140	# 141	# 142	Average
low	3	0	0	5	2	1	0	0	0			1.22222
high	2	1	0	1	1	3	1	0	0			1

## Sheet: Fig. 2h
Fig. 2h
		C57BL/6J				APPNL-G-F				C57BL/6J (sensor control)
	# 3	# 4	# 5		# 179	# 180	# 181		# 881	# 890	# 891
Time (s)
86	1.02698	1.04295	1.02576		0.99494	0.998017	1.00437		1.00742	0.981938	1.01123
87	1.02363	1.04759	1.02683		0.993963	0.999731	1.00246		1.01602	0.98142	1.00857
88	1.02587	1.04696	1.02626		0.99282	0.998449	0.99798		1.01328	0.982199	1.01255
89	1.03102	1.0494	1.02478		0.995124	0.999576	0.996389		1.0064	0.97707	1.01352
90	1.02543	1.04735	1.02273		0.995553	1.00059	0.999921		1.00453	0.9763	1.0069
91	1.02871	1.04257	1.02765		0.995263	1.00309	0.997745		1.0051	0.981992	0.999275
Average	1.02694	1.04614	1.02567		0.994611	0.99991	0.99981		1.00879	0.980153	1.00867

## Sheet: Fig. 2i
Fig. 2i Increased NA			Fig. 2i Decreased NA
C57BL/6J	APPNL-G-F		C57BL/6J	APPNL-G-F
77.8	0		8.3	80.6
91.7	61.1		0	5.6
97.2	33.3		0	16.7
11.1	16.7		27.8	52.8
44.4	0		2.8	72.2
97.2	80.6		0	16.7
83.3	41.7		0	27.8
75	38.9		8.3	22.2
100	27.8		0	25

[truncated: 59 more sheets: Fig. 2j Lemon, Fig. 2j Banana, Fig. 2j Caraway, Fig. 2k, Fig. 2l, Fig. 2n, Fig. 3b, Fig. 3h, Fig. 3i, Fig. 3k, Fig. 4b, Fig. 4c, Fig. 4e, Fig. 4g, Fig. 4i, Fig. 4k, Fig. 4n, Fig. 4o, Fig. 4q, Fig. 5c …]
